# Supplementary material for: Cost-Effectiveness Analysis of Pembrolizumab Plus Chemotherapy vs. Chemotherapy Alone as First-Line Treatment in Patients With Esophageal Squamous Cell Carcinoma and PD-L1 CPS of 10 or More
Source: Front Public Health. 2022 Jun 14;10:893387. doi: 10.3389/fpubh.2022.893387 (PMC9237361; doi:10.3389/fpubh.2022.893387)
Supplement: Supplementary file 1 [file Table_1.XLSX]

## Sheet: PFS
chemotherapy					pembrolizumab plus chemotherapy
K	Tk	S			K	Tk	S
1	0.21	0.99			1	0.43	0.99
2	0.32	0.99			2	0.64	0.99
3	0.53	0.99			3	0.85	0.99
4	0.75	0.98			4	1.07	0.98
5	0.85	0.97			5	1.07	0.97
6	0.96	0.96			6	1.17	0.97
7	0.96	0.95			7	1.38	0.96
8	1.06	0.94			8	1.6	0.96
9	1.27	0.93			9	1.7	0.96
10	1.38	0.93			10	1.92	0.95
11	1.49	0.93			11	1.92	0.94
12	1.59	0.92			12	2.02	0.93
13	1.7	0.91			13	2.13	0.91
14	1.8	0.89			14	2.13	0.9
15	1.91	0.87			15	2.12	0.89
16	1.91	0.87			16	2.12	0.88
17	1.91	0.86			17	2.12	0.87
18	2.01	0.85			18	2.12	0.86
19	2.01	0.83			19	2.34	0.86
20	2.01	0.83			20	2.33	0.85
21	2.12	0.82			21	2.44	0.84
22	2.12	0.8			22	2.55	0.83
23	2.22	0.79			23	2.76	0.82
24	2.54	0.78			24	2.97	0.82
25	2.75	0.78			25	3.08	0.82
26	2.86	0.77			26	3.19	0.82
27	3.07	0.76			27	3.29	0.81
28	3.18	0.75			28	3.51	0.81
29	3.39	0.74			29	3.61	0.81
30	3.5	0.74			30	3.82	0.8
31	3.6	0.73			31	3.93	0.79
32	3.71	0.72			32	4.04	0.78
33	3.82	0.71			33	4.04	0.78
34	4.03	0.7			34	4.03	0.77
35	4.03	0.7			35	4.03	0.76
36	4.03	0.68			36	4.03	0.75
37	4.02	0.67			37	4.03	0.74
38	4.02	0.66			38	4.14	0.73
39	4.02	0.64			39	4.24	0.71
40	4.02	0.63			40	4.24	0.71
41	4.02	0.62			41	4.35	0.7
42	4.12	0.61			42	4.35	0.69
43	4.23	0.59			43	4.45	0.69
44	4.23	0.57			44	4.56	0.68
45	4.23	0.57			45	4.67	0.68
46	4.33	0.55			46	4.88	0.68
47	4.44	0.54			47	4.99	0.68
48	4.54	0.54			48	5.09	0.67
49	4.76	0.53			49	5.09	0.67
50	4.86	0.53			50	5.31	0.66
51	5.08	0.53			51	5.41	0.66
52	5.18	0.52			52	5.73	0.66
53	5.29	0.51			53	5.84	0.65
54	5.4	0.51			54	5.94	0.65
55	5.5	0.5			55	5.94	0.63
56	5.61	0.49			56	6.05	0.62
57	5.71	0.49			57	6.15	0.61
58	5.71	0.47			58	6.26	0.58
59	5.82	0.47			59	6.36	0.57
60	5.93	0.47			60	6.36	0.56
61	5.92	0.46			61	6.36	0.55
62	5.92	0.45			62	6.47	0.54
63	6.03	0.43			63	6.47	0.54
64	6.03	0.42			64	6.57	0.53
65	6.03	0.41			65	6.68	0.52
66	6.02	0.4			66	6.79	0.52
67	6.13	0.39			67	6.89	0.52
68	6.24	0.38			68	7	0.52
69	6.23	0.37			69	7.21	0.52
70	6.23	0.35			70	7.32	0.51
71	6.23	0.34			71	7.53	0.5
72	6.23	0.33			72	7.74	0.5
73	6.23	0.3			73	7.85	0.49
74	6.23	0.29			74	7.96	0.48
75	6.23	0.28			75	8.06	0.47
76	6.33	0.27			76	8.06	0.46
77	6.33	0.26			77	8.06	0.45
78	6.44	0.25			78	8.06	0.45
79	6.43	0.23			79	8.06	0.44
80	6.43	0.23			80	8.06	0.43
81	6.54	0.22			81	8.16	0.42
82	6.65	0.22			82	8.27	0.41
83	6.75	0.22			83	8.37	0.39
84	6.86	0.22			84	8.37	0.39
85	6.97	0.22			85	8.48	0.38
86	7.07	0.22			86	8.59	0.37
87	7.18	0.22			87	8.69	0.37
88	7.29	0.22			88	8.8	0.35
89	7.39	0.22			89	9.01	0.35
90	7.5	0.22			90	9.22	0.35
91	7.61	0.22			91	9.33	0.35
92	7.82	0.22			92	9.55	0.35
93	7.93	0.22			93	9.76	0.35
94	8.03	0.21			94	9.87	0.35
95	8.14	0.21			95	10.08	0.35
96	8.25	0.2			96	10.18	0.34
97	8.25	0.19			97	10.29	0.33
98	8.25	0.19			98	10.4	0.33
99	8.25	0.18			99	10.4	0.32
100	8.35	0.17			100	10.61	0.31
101	8.46	0.16			101	10.72	0.31
102	8.56	0.15			102	10.82	0.31
103	8.67	0.15			103	10.93	0.31
104	8.99	0.15			104	11.04	0.31
105	9.1	0.15			105	11.25	0.3
106	9.31	0.15			106	11.46	0.3
107	9.42	0.15			107	11.57	0.3
108	9.52	0.15			108	11.78	0.3
109	9.63	0.15			109	11.89	0.3
110	9.84	0.15			110	12.1	0.3
111	9.95	0.15			111	12.32	0.3
112	10.06	0.14			112	12.32	0.29
113	10.06	0.14			113	12.53	0.29
114	10.06	0.13			114	12.74	0.29
115	10.16	0.13			115	12.96	0.28
116	10.16	0.12			116	13.17	0.28
117	10.16	0.11			117	13.28	0.27
118	10.16	0.11			118	13.49	0.27
119	10.37	0.1			119	13.6	0.27
120	10.48	0.09			120	13.81	0.27
121	10.69	0.09			121	14.02	0.27
122	10.8	0.09			122	14.13	0.27
123	10.91	0.09			123	14.24	0.27
124	11.01	0.09			124	14.45	0.26
125	11.12	0.09			125	14.45	0.26
126	11.23	0.09			126	14.56	0.25
127	11.33	0.09			127	14.66	0.25
128	11.65	0.09			128	14.87	0.25
129	11.97	0.09			129	14.98	0.24
130	12.08	0.09			130	15.09	0.23
131	12.19	0.09			131	15.41	0.23
132	12.29	0.09			132	15.62	0.23
133	12.4	0.09			133	15.73	0.23
134	12.51	0.09			134	15.73	0.22
135	12.72	0.09			135	15.83	0.22
136	12.93	0.09			136	15.94	0.22
137	13.15	0.09			137	16.15	0.22
138	13.26	0.09			138	16.26	0.22
139	13.36	0.09			139	16.47	0.22
140	13.58	0.09			140	16.58	0.21
141	13.68	0.09			141	16.69	0.21
142	14	0.09			142	16.79	0.21
143	14.11	0.09			143	16.9	0.21
144	14.32	0.09			144	17.01	0.21
145	14.64	0.09			145	17.22	0.21
146	14.86	0.09			146	17.44	0.21
147	15.07	0.09			147	17.54	0.21
148	15.18	0.09			148	17.76	0.21
149	15.39	0.09			149	17.86	0.21
150	15.61	0.09			150	17.97	0.21
151	15.71	0.09			151	18.18	0.21
152	15.93	0.09			152	18.4	0.21
153	16.03	0.09			153	18.4	0.21
154	16.25	0.09			154	18.5	0.2
155	16.46	0.09			155	18.61	0.19
156	16.67	0.07			156	18.71	0.19
157	16.67	0.06			157	18.93	0.19
158	16.78	0.06			158	19.03	0.19
159	16.99	0.06			159	19.14	0.19
160	17.1	0.06			160	19.36	0.19
161	17.2	0.06			161	19.46	0.19
162	17.53	0.06			162	19.57	0.19
163	17.74	0.06			163	19.68	0.18
164	17.95	0.06			164	19.89	0.18
165	18.06	0.06			165	20	0.18
166	18.27	0.06			166	20.1	0.18
167	18.38	0.06			167	20.32	0.18
168	18.59	0.06			168	20.53	0.18
169	18.7	0.06			169	20.74	0.18
170	19.02	0.05			170	20.96	0.17
171	19.23	0.05			171	21.06	0.17
172	19.34	0.05			172	21.28	0.17
173	19.45	0.05			173	21.49	0.17
174	19.55	0.05			174	21.6	0.17
175	19.77	0.05			175	21.7	0.17
176	19.98	0.05			176	21.92	0.17
177	20.09	0.05			177	22.02	0.17
178	20.3	0.05			178	22.13	0.17
179	20.41	0.05			179	22.24	0.17
180	20.62	0.05			180	22.45	0.17
181	20.94	0.05			181	22.66	0.17
182	21.05	0.04			182	22.77	0.17
183	21.26	0.03			183	22.99	0.17
184	21.48	0.03			184	23.09	0.17
185	21.69	0.03			185	23.31	0.17
186	21.8	0.03			186	23.52	0.17
187	21.9	0.03			187	23.84	0.17
188	22.12	0.03			188	23.95	0.17
189	22.22	0.03			189	24.27	0.15
190	22.44	0.03			190	24.48	0.15
191	22.76	0.03			191	24.59	0.15
192	22.86	0.03			192	24.91	0.14
193	23.18	0.03			193	25.12	0.14
194	23.51	0.03			194	25.23	0.14
195	23.61	0.03			195	25.33	0.14
196	23.72	0.03			196	25.44	0.14
197	23.83	0.03			197	25.65	0.14
198	24.04	0.03			198	25.76	0.14
199	24.15	0.03			199	25.97	0.14
200	24.25	0.03			200	26.08	0.14
201	24.47	0.03			201	26.19	0.14
202	24.79	0.03			202	26.4	0.14
203	25	0.03			203	26.51	0.14
204	25.11	0.03			204	26.61	0.14
205	25.21	0.03			205	26.72	0.14
206	25.53	0.03			206	26.93	0.14
207	25.75	0.03			207	27.04	0.14
208	25.96	0.03			208	27.26	0.14
209	26.18	0.03			209	27.47	0.14
210	26.28	0.03			210	27.58	0.14
211	26.39	0.03			211	27.79	0.14
212	26.6	0.03			212	28	0.14
213	26.71	0.03			213	28.22	0.14
214	26.82	0.03			214	28.32	0.14
215	27.03	0.03			215	28.54	0.14
					216	28.64	0.14
					217	28.96	0.14
					218	28.96	0.13
					219	28.96	0.13
					220	28.96	0.12
					221	28.96	0.11
					222	28.96	0.1
					223	28.96	0.1
					224	28.96	0.09
					225	28.96	0.07
					226	29.06	0.07
					227	29.17	0.07
					228	29.38	0.07
					229	29.6	0.07
					230	29.81	0.07
					231	30.03	0.07
					232	30.24	0.07
					233	30.35	0.07
					234	30.45	0.07
					235	30.56	0.07
					236	30.67	0.07
					237	30.77	0.07

## Sheet: OS
chemotherapy					pembrolizumab plus chemotherapy
K	Tk	S			K	Tk	S
1	0.21	0.99			1	0.21	0.99
2	0.32	0.99			2	0.32	0.99
3	0.53	0.98			3	0.64	0.99
4	0.75	0.97			4	0.96	0.98
5	0.96	0.95			5	1.17	0.97
6	1.07	0.95			6	1.6	0.97
7	1.38	0.94			7	1.92	0.95
8	1.7	0.93			8	2.13	0.95
9	1.92	0.92			9	2.56	0.95
10	2.34	0.91			10	2.88	0.94
11	2.66	0.9			11	3.09	0.94
12	2.88	0.89			12	3.3	0.93
13	3.09	0.87			13	3.62	0.92
14	3.2	0.85			14	3.83	0.92
15	3.41	0.84			15	4.05	0.91
16	3.62	0.83			16	4.15	0.9
17	3.83	0.82			17	4.37	0.88
18	3.94	0.81			18	4.47	0.88
19	4.15	0.81			19	4.69	0.86
20	4.26	0.8			20	4.9	0.85
21	4.58	0.79			21	5.11	0.84
22	4.69	0.78			22	5.43	0.84
23	5.01	0.76			23	5.64	0.82
24	5.01	0.76			24	5.75	0.82
25	5.11	0.75			25	5.96	0.81
26	5.43	0.74			26	6.07	0.8
27	5.64	0.73			27	6.18	0.79
28	5.86	0.72			28	6.39	0.79
29	5.96	0.72			29	6.6	0.77
30	6.07	0.71			30	6.71	0.77
31	6.28	0.71			31	6.82	0.76
32	6.39	0.7			32	6.92	0.75
33	6.5	0.68			33	7.14	0.75
34	6.6	0.67			34	7.35	0.73
35	6.71	0.67			35	7.67	0.73
36	6.82	0.65			36	7.88	0.72
37	7.03	0.64			37	8.09	0.71
38	7.24	0.64			38	8.31	0.69
39	7.35	0.63			39	8.52	0.68
40	7.46	0.62			40	8.73	0.68
41	7.56	0.61			41	8.95	0.67
42	7.67	0.61			42	9.16	0.66
43	7.78	0.6			43	9.37	0.65
44	7.88	0.58			44	9.59	0.64
45	7.99	0.57			45	9.69	0.63
46	8.09	0.56			46	9.91	0.62
47	8.2	0.56			47	10.01	0.61
48	8.41	0.55			48	10.22	0.61
49	8.63	0.54			49	10.54	0.6
50	8.84	0.52			50	10.76	0.59
51	9.16	0.51			51	10.97	0.58
52	9.27	0.5			52	11.08	0.58
53	9.48	0.5			53	11.18	0.56
54	9.69	0.48			54	11.4	0.56
55	9.91	0.48			55	11.5	0.55
56	10.01	0.47			56	11.82	0.54
57	10.33	0.46			57	12.04	0.54
58	10.44	0.45			58	12.25	0.54
59	10.65	0.44			59	12.46	0.53
60	10.86	0.43			60	12.67	0.52
61	10.97	0.43			61	12.89	0.52
62	11.18	0.42			62	12.99	0.52
63	11.29	0.41			63	13.21	0.51
64	11.4	0.41			64	13.31	0.51
65	11.61	0.4			65	13.63	0.5
66	11.72	0.39			66	13.74	0.5
67	11.93	0.38			67	13.95	0.49
68	12.25	0.37			68	14.17	0.48
69	12.36	0.37			69	14.27	0.47
70	12.57	0.37			70	14.38	0.47
71	12.67	0.36			71	14.49	0.46
72	12.78	0.36			72	14.59	0.46
73	12.89	0.36			73	14.8	0.45
74	13.1	0.35			74	15.02	0.45
75	13.42	0.35			75	15.23	0.44
76	13.63	0.34			76	15.55	0.43
77	13.74	0.33			77	15.76	0.42
78	13.95	0.33			78	16.08	0.42
79	14.17	0.32			79	16.4	0.42
80	14.49	0.31			80	16.72	0.42
81	14.7	0.31			81	17.04	0.42
82	14.8	0.3			82	17.25	0.42
83	14.91	0.3			83	17.47	0.41
84	15.02	0.29			84	17.79	0.41
85	15.23	0.28			85	18.11	0.4
86	15.34	0.28			86	18.32	0.39
87	15.44	0.27			87	18.64	0.39
88	15.76	0.26			88	18.96	0.38
89	15.98	0.26			89	19.28	0.38
90	16.19	0.26			90	19.49	0.37
91	16.3	0.26			91	19.6	0.37
92	16.51	0.26			92	19.81	0.37
93	16.62	0.26			93	20.02	0.37
94	16.93	0.25			94	20.13	0.37
95	17.25	0.25			95	20.34	0.36
96	17.57	0.24			96	20.56	0.36
97	17.89	0.24			97	20.77	0.36
98	18	0.24			98	20.98	0.36
99	18.21	0.24			99	21.3	0.35
100	18.43	0.23			100	21.51	0.35
101	18.64	0.23			101	21.73	0.35
102	18.85	0.22			102	21.94	0.34
103	19.07	0.22			103	22.26	0.34
104	19.28	0.22			104	22.47	0.34
105	19.6	0.22			105	22.9	0.34
106	19.81	0.21			106	23.33	0.33
107	20.02	0.21			107	23.54	0.33
108	20.24	0.2			108	23.86	0.32
109	20.56	0.2			109	24.07	0.32
110	20.77	0.2			110	24.28	0.32
111	20.98	0.2			111	24.5	0.32
112	21.2	0.2			112	24.82	0.32
113	21.41	0.2			113	25.03	0.31
114	21.51	0.2			114	25.24	0.29
115	21.83	0.19			115	25.56	0.29
116	22.05	0.18			116	25.78	0.29
117	22.26	0.18			117	25.88	0.29
118	22.58	0.18			118	26.09	0.29
119	23.01	0.18			119	26.31	0.28
120	23.33	0.17			120	26.52	0.28
121	23.43	0.17			121	26.73	0.28
122	23.64	0.17			122	27.05	0.28
123	23.86	0.16			123	27.27	0.28
124	24.28	0.16			124	27.48	0.28
125	24.5	0.16			125	27.69	0.28
126	24.71	0.16			126	27.91	0.28
127	24.92	0.16			127	28.12	0.28
128	25.14	0.16			128	28.22	0.28
129	25.46	0.16			129	28.44	0.28
130	25.78	0.16			130	28.76	0.28
131	26.09	0.16			131	29.08	0.28
132	26.41	0.16			132	29.18	0.28
133	26.73	0.16			133	29.4	0.28
134	27.05	0.16			134	29.5	0.28
135	27.27	0.16			135	29.72	0.28
136	27.59	0.16			136	29.82	0.28
137	27.91	0.16			137	30.04	0.28
138	28.01	0.14			138	30.25	0.28
139	28.22	0.14			139	30.57	0.28
140	28.44	0.14			140	30.78	0.28
141	28.65	0.14			141	30.99	0.28
142	28.76	0.14			142	31.1	0.28
143	28.86	0.14			143	31.21	0.28
144	29.08	0.14			144	31.31	0.28
145	29.29	0.13			145	31.74	0.28
146	29.29	0.11			146	31.95	0.28
147	29.4	0.1			147	32.27	0.28
148	29.4	0.08
149	29.5	0.08
150	29.82	0.07
151	30.14	0.07
152	30.25	0.05
153	30.25	0.03
154	30.25	0.02
