# Supplementary material for: Cost-Effectiveness Analysis of Pembrolizumab Plus Chemotherapy vs. Chemotherapy Alone as First-Line Treatment in Patients With Esophageal Squamous Cell Carcinoma and PD-L1 CPS of 10 or More
Source: Front Public Health. 2022 Jun 14;10:893387. doi: 10.3389/fpubh.2022.893387 (PMC9237361; doi:10.3389/fpubh.2022.893387)
Supplement: Supplementary file 2 [file Table_2.XLSX]

## Sheet: Sheet1
	AIC		BIC
	pembrolizumab	Chemotherapy	pembrolizumab	Chemotherapy
OS
Weibull	980.47	1157.71	986.92	1164.27
Log-logistic	973.1	1155.41	979.55	1161.97
Log-normal	978.27	1163.75	984.72	1170.31
Gompertz	985.75	1163.95	992.21	1170.51
Exponential	984.37	1164.84	987.6	1168.12
Gamma	978.63	1156.1	985.08	1162.66
PFS
Weibull	979.04	989.99	985.49	996.56
Log-logistic	954.55	963.67	960	970.24
Log-normal	956.02	973.54	962.47	980.1
Gompertz	984.18	1013.02	990.63	1019.59
Exponential	982.27	1014.12	985.5	1017.4
Gamma	974.41	979.13	980.86	985.7
